# Supplementary material for: RNA-Seq versus oligonucleotide array assessment of dose-dependent TCDD-elicited hepatic gene expression in mice
Source: BMC Genomics. 2015 May 10;16(1):373. doi: 10.1186/s12864-015-1527-z (PMC4456707; doi:10.1186/s12864-015-1527-z)
Supplement: Additional file 3: — DAVID functional enrichment analysis of DEGs. [file 12864_2015_1527_MOESM3_ESM.xlsx]

## Sheet: Sheet1
Supplementary Table 2. DAVID functional enrichment analysis of DEGs
Technology	Enrichment Score	GO Category	Number of Hits
Agilent 4x44K Microarray
	6.48
		GO:0005792~microsome	35
		GO:0042598~vesicular fraction	35
		GO:0000267~cell fraction	75
		GO:0005624~membrane fraction	65
		GO:0005626~insoluble fraction	66
	6.2
		GO:0005764~lysosome	33
		GO:0000323~lytic vacuole	33
		GO:0005773~vacuole	35
	3.52
		GO:0048037~cofactor binding	34
		GO:0050660~FAD binding	14
		GO:0050662~coenzyme binding	22
	3.11
		GO:0005996~monosaccharide metabolic process	32
		GO:0019318~hexose metabolic process	29
		GO:0006006~glucose metabolic process	25
		GO:0046164~alcohol catabolic process	13
		GO:0006007~glucose catabolic process	11
		GO:0019320~hexose catabolic process	11
		GO:0006096~glycolysis	10
		GO:0046365~monosaccharide catabolic process	11
		GO:0044275~cellular carbohydrate catabolic process	11
		GO:0016052~carbohydrate catabolic process	13
		GO:0006091~generation of precursor metabolites and energy	25
	3.07
		GO:0006952~defense response	50
		GO:0009611~response to wounding	40
		GO:0006954~inflammatory response	29
	3.06
		GO:0016125~sterol metabolic process	17
		GO:0016126~sterol biosynthetic process	10
		GO:0008202~steroid metabolic process	25
		GO:0006694~steroid biosynthetic process	15
		GO:0008203~cholesterol metabolic process	13
		GO:0006695~cholesterol biosynthetic process	7
		GO:0008299~isoprenoid biosynthetic process	6
		GO:0006720~isoprenoid metabolic process	9
	2.86
		GO:0006909~phagocytosis	12
		GO:0006897~endocytosis	27
		GO:0010324~membrane invagination	27
		GO:0016044~membrane organization	30
		GO:0016192~vesicle-mediated transport	45
	2.8
		GO:0006631~fatty acid metabolic process	27
		GO:0046394~carboxylic acid biosynthetic process	21
		GO:0016053~organic acid biosynthetic process	21
		GO:0006633~fatty acid biosynthetic process	12
	2.73
		GO:0005525~GTP binding	40
		GO:0003924~GTPase activity	19
		GO:0019001~guanyl nucleotide binding	40
		GO:0032561~guanyl ribonucleotide binding	40
	2.7
		GO:0048871~multicellular organismal homeostasis	15
		GO:0001894~tissue homeostasis	12
		GO:0048873~homeostasis of number of cells within a tissue	7
		GO:0060249~anatomical structure homeostasis	13
		GO:0048872~homeostasis of number of cells	15
	2.7
		GO:0044421~extracellular region part	77
		GO:0005615~extracellular space	54
		GO:0005576~extracellular region	142
	2.7
		GO:0002237~response to molecule of bacterial origin	11
		GO:0009617~response to bacterium	22
		GO:0032496~response to lipopolysaccharide	9
	2.31
		GO:0009055~electron carrier activity	29
		GO:0020037~heme binding	19
		GO:0005506~iron ion binding	36
		GO:0046906~tetrapyrrole binding	19
		GO:0016712~oxidoreductase activity, acting on paired donors, with incorporation or reduction of molecular oxygen, reduced flavin or flavoprotein as one donor, and incorporation of one atom of oxygen	8
	2.23
		GO:0048002~antigen processing and presentation of peptide antigen	11
		GO:0002478~antigen processing and presentation of exogenous peptide antigen	9
		GO:0019884~antigen processing and presentation of exogenous antigen	9
		GO:0002495~antigen processing and presentation of peptide antigen via MHC class II	6
		GO:0019886~antigen processing and presentation of exogenous peptide antigen via MHC class II	6
		GO:0019882~antigen processing and presentation	14
		GO:0002504~antigen processing and presentation of peptide or polysaccharide antigen via MHC class II	6
		GO:0042613~MHC class II protein complex	4
		GO:0042605~peptide antigen binding	4
		GO:0042611~MHC protein complex	6
		GO:0003823~antigen binding	4
	2.16
		GO:0042470~melanosome	15
		GO:0048770~pigment granule	15
		GO:0031410~cytoplasmic vesicle	52
		GO:0031982~vesicle	52
		GO:0031988~membrane-bounded vesicle	40
		GO:0016023~cytoplasmic membrane-bounded vesicle	39
	2.16
		GO:0001568~blood vessel development	30
		GO:0001944~vasculature development	30
		GO:0001525~angiogenesis	17
		GO:0048514~blood vessel morphogenesis	22
	2.02
		GO:0051085~chaperone mediated protein folding requiring cofactor	5
		GO:0051084~'de novo' posttranslational protein folding	5
		GO:0006458~'de novo' protein folding	5
	1.8
		GO:0016323~basolateral plasma membrane	22
		GO:0070161~anchoring junction	18
		GO:0005912~adherens junction	16
		GO:0005913~cell-cell adherens junction	7
		GO:0030055~cell-substrate junction	9
		GO:0005925~focal adhesion	8
		GO:0005924~cell-substrate adherens junction	8
	1.78
		GO:0003779~actin binding	32
		GO:0015629~actin cytoskeleton	24
		GO:0008092~cytoskeletal protein binding	37
	1.78
		GO:0070279~vitamin B6 binding	11
		GO:0030170~pyridoxal phosphate binding	11
		GO:0019842~vitamin binding	16
		GO:0016769~transferase activity, transferring nitrogenous groups	6
		GO:0008483~transaminase activity	4
	1.73
		GO:0001503~ossification	15
		GO:0001649~osteoblast differentiation	9
		GO:0060348~bone development	16
		GO:0001501~skeletal system development	27
	1.7
		GO:0006935~chemotaxis	17
		GO:0042330~taxis	17
		GO:0007626~locomotory behavior	23
		GO:0007610~behavior	31
	1.62
		GO:0010743~regulation of foam cell differentiation	4
		GO:0010883~regulation of lipid storage	4
		GO:0030301~cholesterol transport	6
		GO:0015918~sterol transport	6
		GO:0042157~lipoprotein metabolic process	10
		GO:0042953~lipoprotein transport	3
		GO:0042158~lipoprotein biosynthetic process	6
	1.62
		GO:0034358~plasma lipoprotein particle	7
		GO:0032994~protein-lipid complex	7
		GO:0008034~lipoprotein binding	5
		GO:0034364~high-density lipoprotein particle	4
	1.58
		GO:0042439~ethanolamine and derivative metabolic process	6
		GO:0046486~glycerolipid metabolic process	18
		GO:0019637~organophosphate metabolic process	22
		GO:0006644~phospholipid metabolic process	20
		GO:0006575~cellular amino acid derivative metabolic process	18
		GO:0045017~glycerolipid biosynthetic process	10
		GO:0006650~glycerophospholipid metabolic process	12
		GO:0006576~biogenic amine metabolic process	11
		GO:0046470~phosphatidylcholine metabolic process	4
		GO:0006656~phosphatidylcholine biosynthetic process	3
		GO:0008654~phospholipid biosynthetic process	9
		GO:0046474~glycerophospholipid biosynthetic process	6
	1.5
		GO:0009310~amine catabolic process	11
		GO:0042219~cellular amino acid derivative catabolic process	5
		GO:0006576~biogenic amine metabolic process	11
		GO:0042402~biogenic amine catabolic process	4
	1.5
		GO:0012505~endomembrane system	50
		GO:0044432~endoplasmic reticulum part	25
		GO:0005789~endoplasmic reticulum membrane	18
		GO:0042175~nuclear envelope-endoplasmic reticulum network	18
	1.46
		GO:0009310~amine catabolic process	11
		GO:0046395~carboxylic acid catabolic process	11
		GO:0016054~organic acid catabolic process	11
		GO:0009063~cellular amino acid catabolic process	8
	1.44
		GO:0044420~extracellular matrix part	14
		GO:0005604~basement membrane	11
		GO:0005578~proteinaceous extracellular matrix	28
		GO:0031012~extracellular matrix	29
	1.43
		GO:0048545~response to steroid hormone stimulus	11
		GO:0031960~response to corticosteroid stimulus	5
		GO:0051384~response to glucocorticoid stimulus	4
	1.37
		GO:0048002~antigen processing and presentation of peptide antigen	11
		GO:0002478~antigen processing and presentation of exogenous peptide antigen	9
		GO:0006909~phagocytosis	12
		GO:0019884~antigen processing and presentation of exogenous antigen	9
		GO:0051050~positive regulation of transport	20
		GO:0050766~positive regulation of phagocytosis	7
		GO:0019882~antigen processing and presentation	14
		GO:0050764~regulation of phagocytosis	7
		GO:0045807~positive regulation of endocytosis	8
		GO:0006910~phagocytosis, recognition	5
		GO:0001817~regulation of cytokine production	18
		GO:0006911~phagocytosis, engulfment	5
		GO:0001916~positive regulation of T cell mediated cytotoxicity	4
		GO:0002252~immune effector process	16
		GO:0030100~regulation of endocytosis	9
		GO:0001819~positive regulation of cytokine production	10
		GO:0002821~positive regulation of adaptive immune response	7
		GO:0002824~positive regulation of adaptive immune response based on somatic recombination of immune receptors built from immunoglobulin superfamily domains	7
		GO:0002449~lymphocyte mediated immunity	11
		GO:0002822~regulation of adaptive immune response based on somatic recombination of immune receptors built from immunoglobulin superfamily domains	9
		GO:0002819~regulation of adaptive immune response	9
		GO:0002699~positive regulation of immune effector process	8
		GO:0001914~regulation of T cell mediated cytotoxicity	4
		GO:0031349~positive regulation of defense response	9
		GO:0002684~positive regulation of immune system process	22
		GO:0019864~IgG binding	3
		GO:0050778~positive regulation of immune response	16
		GO:0002708~positive regulation of lymphocyte mediated immunity	7
		GO:0002705~positive regulation of leukocyte mediated immunity	7
		GO:0002711~positive regulation of T cell mediated immunity	4
		GO:0002250~adaptive immune response	11
		GO:0002460~adaptive immune response based on somatic recombination of immune receptors built from immunoglobulin superfamily domains	11
		GO:0031343~positive regulation of cell killing	5
		GO:0001912~positive regulation of leukocyte mediated cytotoxicity	5
		GO:0019724~B cell mediated immunity	9
		GO:0050729~positive regulation of inflammatory response	5
		GO:0002443~leukocyte mediated immunity	11
		GO:0048584~positive regulation of response to stimulus	19
		GO:0032101~regulation of response to external stimulus	12
		GO:0050727~regulation of inflammatory response	8
		GO:0032729~positive regulation of interferon-gamma production	4
		GO:0002673~regulation of acute inflammatory response	4
		GO:0002709~regulation of T cell mediated immunity	4
		GO:0016064~immunoglobulin mediated immune response	8
		GO:0051240~positive regulation of multicellular organismal process	16
		GO:0031341~regulation of cell killing	5
		GO:0001910~regulation of leukocyte mediated cytotoxicity	5
		GO:0002706~regulation of lymphocyte mediated immunity	8
		GO:0019865~immunoglobulin binding	3
		GO:0002675~positive regulation of acute inflammatory response	3
		GO:0002703~regulation of leukocyte mediated immunity	8
		GO:0060627~regulation of vesicle-mediated transport	9
		GO:0051130~positive regulation of cellular component organization	12
		GO:0008037~cell recognition	6
		GO:0002883~regulation of hypersensitivity	3
		GO:0002864~regulation of acute inflammatory response to antigenic stimulus	3
		GO:0002697~regulation of immune effector process	9
		GO:0002714~positive regulation of B cell mediated immunity	3
		GO:0002891~positive regulation of immunoglobulin mediated immune response	3
		GO:0032103~positive regulation of response to external stimulus	5
		GO:0002474~antigen processing and presentation of peptide antigen via MHC class I	3
		GO:0002712~regulation of B cell mediated immunity	4
		GO:0002889~regulation of immunoglobulin mediated immune response	4
		GO:0002861~regulation of inflammatory response to antigenic stimulus	3
		GO:0032649~regulation of interferon-gamma production	4
	1.37
		GO:0046486~glycerolipid metabolic process	18
		GO:0018904~organic ether metabolic process	9
		GO:0045017~glycerolipid biosynthetic process	10
		GO:0016411~acylglycerol O-acyltransferase activity	4
		GO:0006650~glycerophospholipid metabolic process	12
		GO:0006651~diacylglycerol biosynthetic process	3
		GO:0046463~acylglycerol biosynthetic process	4
		GO:0046460~neutral lipid biosynthetic process	4
		GO:0046504~glycerol ether biosynthetic process	4
		GO:0006639~acylglycerol metabolic process	7
		GO:0006662~glycerol ether metabolic process	7
		GO:0006638~neutral lipid metabolic process	7
		GO:0046339~diacylglycerol metabolic process	3
		GO:0006641~triglyceride metabolic process	5
	1.33
		GO:0007431~salivary gland development	7
		GO:0035272~exocrine system development	7
		GO:0022612~gland morphogenesis	11
		GO:0007435~salivary gland morphogenesis	5
	1.32
		GO:0045670~regulation of osteoclast differentiation	7
		GO:0002761~regulation of myeloid leukocyte differentiation	7
		GO:0045672~positive regulation of osteoclast differentiation	3
		GO:0045637~regulation of myeloid cell differentiation	8
		GO:0045639~positive regulation of myeloid cell differentiation	5
		GO:0045671~negative regulation of osteoclast differentiation	3
		GO:0002762~negative regulation of myeloid leukocyte differentiation	3
		GO:0002763~positive regulation of myeloid leukocyte differentiation	3
		GO:0045638~negative regulation of myeloid cell differentiation	3
	1.32
		GO:0005911~cell-cell junction	23
		GO:0043296~apical junction complex	14
		GO:0016327~apicolateral plasma membrane	14
		GO:0030054~cell junction	41
		GO:0070160~occluding junction	8
		GO:0005923~tight junction	8
	1.31
		GO:0043410~positive regulation of MAPKKK cascade	9
		GO:0010740~positive regulation of protein kinase cascade	13
		GO:0010627~regulation of protein kinase cascade	18
		GO:0043408~regulation of MAPKKK cascade	12
		GO:0009967~positive regulation of signal transduction	18
		GO:0010647~positive regulation of cell communication	19
		GO:0043122~regulation of I-kappaB kinase/NF-kappaB cascade	6
		GO:0043123~positive regulation of I-kappaB kinase/NF-kappaB cascade	5
Illumina RNA-Seq
	7.15
		GO:0044421~extracellular region part	74
		GO:0031012~extracellular matrix	40
		GO:0005578~proteinaceous extracellular matrix	39
		GO:0044420~extracellular matrix part	19
	6.68
		GO:0005792~microsome	32
		GO:0042598~vesicular fraction	32
		GO:0016712~oxidoreductase activity, acting on paired donors, with incorporation or reduction of molecular oxygen, reduced flavin or flavoprotein as one donor, and incorporation of one atom of oxygen	15
		GO:0070330~aromatase activity	12
		GO:0009055~electron carrier activity	29
		GO:0055114~oxidation reduction	60
		GO:0020037~heme binding	22
		GO:0046906~tetrapyrrole binding	22
		GO:0005506~iron ion binding	34
	6.66
		GO:0005792~microsome	32
		GO:0042598~vesicular fraction	32
		GO:0005624~membrane fraction	53
		GO:0005626~insoluble fraction	53
		GO:0000267~cell fraction	55
		GO:0005783~endoplasmic reticulum	66
	5.22
		GO:0030247~polysaccharide binding	21
		GO:0001871~pattern binding	21
		GO:0030246~carbohydrate binding	36
		GO:0005539~glycosaminoglycan binding	18
		GO:0008201~heparin binding	15
	3.87
		GO:0006631~fatty acid metabolic process	24
		GO:0046394~carboxylic acid biosynthetic process	19
		GO:0016053~organic acid biosynthetic process	19
		GO:0006633~fatty acid biosynthetic process	13
		GO:0008610~lipid biosynthetic process	27
	3.63
		GO:0005201~extracellular matrix structural constituent	10
		GO:0005581~collagen	8
		GO:0005583~fibrillar collagen	4
		GO:0048407~platelet-derived growth factor binding	4
	3.61
		GO:0007155~cell adhesion	50
		GO:0022610~biological adhesion	50
		GO:0016337~cell-cell adhesion	18
	3.18
		GO:0044459~plasma membrane part	112
		GO:0031226~intrinsic to plasma membrane	45
		GO:0005887~integral to plasma membrane	42
	2.61
		GO:0009611~response to wounding	30
		GO:0006952~defense response	36
		GO:0006954~inflammatory response	21
	2.57
		GO:0004857~enzyme inhibitor activity	24
		GO:0004867~serine-type endopeptidase inhibitor activity	14
		GO:0004866~endopeptidase inhibitor activity	17
		GO:0030414~peptidase inhibitor activity	18
	2.27
		GO:0001568~blood vessel development	24
		GO:0001944~vasculature development	24
		GO:0001525~angiogenesis	13
		GO:0048514~blood vessel morphogenesis	17
	2.13
		GO:0019751~polyol metabolic process	9
		GO:0006071~glycerol metabolic process	5
		GO:0019400~alditol metabolic process	5
	2.09
		GO:0006935~chemotaxis	13
		GO:0042330~taxis	13
		GO:0030595~leukocyte chemotaxis	6
		GO:0060326~cell chemotaxis	6
		GO:0007626~locomotory behavior	21
		GO:0050900~leukocyte migration	7
		GO:0007610~behavior	30
	2.05
		GO:0048037~cofactor binding	23
		GO:0050660~FAD binding	9
		GO:0050662~coenzyme binding	14
	1.81
		GO:0015250~water channel activity	4
		GO:0006833~water transport	4
		GO:0042044~fluid transport	4
		GO:0005372~water transporter activity	4
	1.8
		GO:0003924~GTPase activity	16
		GO:0019001~guanyl nucleotide binding	26
		GO:0032561~guanyl ribonucleotide binding	26
		GO:0005525~GTP binding	25
	1.76
		GO:0004089~carbonate dehydratase activity	5
		GO:0016836~hydro-lyase activity	7
		GO:0006730~one-carbon metabolic process	11
	1.66
		GO:0001819~positive regulation of cytokine production	10
		GO:0050778~positive regulation of immune response	15
		GO:0048584~positive regulation of response to stimulus	18
		GO:0002697~regulation of immune effector process	11
		GO:0001817~regulation of cytokine production	14
		GO:0051240~positive regulation of multicellular organismal process	14
		GO:0045088~regulation of innate immune response	6
		GO:0045089~positive regulation of innate immune response	4
		GO:0031349~positive regulation of defense response	5
	1.6
		GO:0009617~response to bacterium	16
		GO:0032496~response to lipopolysaccharide	6
		GO:0002237~response to molecule of bacterial origin	6
	1.59
		GO:0004396~hexokinase activity	4
		GO:0019200~carbohydrate kinase activity	5
		GO:0006006~glucose metabolic process	14
		GO:0006096~glycolysis	7
		GO:0005996~monosaccharide metabolic process	17
		GO:0019318~hexose metabolic process	15
		GO:0046164~alcohol catabolic process	8
		GO:0019320~hexose catabolic process	7
		GO:0006007~glucose catabolic process	7
		GO:0016052~carbohydrate catabolic process	9
		GO:0046365~monosaccharide catabolic process	7
		GO:0044275~cellular carbohydrate catabolic process	7
		GO:0006091~generation of precursor metabolites and energy	15
	1.56
		GO:0006805~xenobiotic metabolic process	4
		GO:0042537~benzene and derivative metabolic process	3
		GO:0009410~response to xenobiotic stimulus	4
	1.56
		GO:0008081~phosphoric diester hydrolase activity	11
		GO:0004114~3',5'-cyclic-nucleotide phosphodiesterase activity	4
		GO:0004112~cyclic-nucleotide phosphodiesterase activity	4
	1.55
		GO:0051056~regulation of small GTPase mediated signal transduction	21
		GO:0030695~GTPase regulator activity	29
		GO:0060589~nucleoside-triphosphatase regulator activity	29
		GO:0005083~small GTPase regulator activity	20
		GO:0046578~regulation of Ras protein signal transduction	17
		GO:0043087~regulation of GTPase activity	10
		GO:0005096~GTPase activator activity	16
		GO:0005088~Ras guanyl-nucleotide exchange factor activity	9
		GO:0005089~Rho guanyl-nucleotide exchange factor activity	8
		GO:0032318~regulation of Ras GTPase activity	8
		GO:0008047~enzyme activator activity	18
		GO:0005085~guanyl-nucleotide exchange factor activity	12
		GO:0035023~regulation of Rho protein signal transduction	7
	1.53
		GO:0016477~cell migration	21
		GO:0051674~localization of cell	22
		GO:0048870~cell motility	22
		GO:0006928~cell motion	23
	1.39
		GO:0043410~positive regulation of MAPKKK cascade	8
		GO:0009967~positive regulation of signal transduction	16
		GO:0010647~positive regulation of cell communication	17
		GO:0043408~regulation of MAPKKK cascade	9
		GO:0043405~regulation of MAP kinase activity	8
		GO:0010740~positive regulation of protein kinase cascade	8
		GO:0010627~regulation of protein kinase cascade	11
	1.36
		GO:0002684~positive regulation of immune system process	20
		GO:0050778~positive regulation of immune response	15
		GO:0048584~positive regulation of response to stimulus	18
		GO:0002697~regulation of immune effector process	11
		GO:0002706~regulation of lymphocyte mediated immunity	9
		GO:0001817~regulation of cytokine production	14
		GO:0002703~regulation of leukocyte mediated immunity	9
		GO:0002699~positive regulation of immune effector process	7
		GO:0002821~positive regulation of adaptive immune response	6
		GO:0002824~positive regulation of adaptive immune response based on somatic recombination of immune receptors built from immunoglobulin superfamily domains	6
		GO:0002705~positive regulation of leukocyte mediated immunity	6
		GO:0002708~positive regulation of lymphocyte mediated immunity	6
		GO:0002819~regulation of adaptive immune response	7
		GO:0002822~regulation of adaptive immune response based on somatic recombination of immune receptors built from immunoglobulin superfamily domains	7
		GO:0002709~regulation of T cell mediated immunity	4
		GO:0001910~regulation of leukocyte mediated cytotoxicity	5
		GO:0031341~regulation of cell killing	5
		GO:0001916~positive regulation of T cell mediated cytotoxicity	3
		GO:0001912~positive regulation of leukocyte mediated cytotoxicity	4
		GO:0031343~positive regulation of cell killing	4
		GO:0001914~regulation of T cell mediated cytotoxicity	3
		GO:0002711~positive regulation of T cell mediated immunity	3
		GO:0002714~positive regulation of B cell mediated immunity	3
		GO:0002891~positive regulation of immunoglobulin mediated immune response	3
		GO:0002712~regulation of B cell mediated immunity	4
		GO:0002889~regulation of immunoglobulin mediated immune response	4
		GO:0032729~positive regulation of interferon-gamma production	3
		GO:0002700~regulation of production of molecular mediator of immune response	3
		GO:0032649~regulation of interferon-gamma production	3
	1.35
		GO:0051347~positive regulation of transferase activity	15
		GO:0051338~regulation of transferase activity	18
		GO:0045860~positive regulation of protein kinase activity	13
		GO:0042325~regulation of phosphorylation	23
		GO:0033674~positive regulation of kinase activity	13
		GO:0019220~regulation of phosphate metabolic process	23
		GO:0051174~regulation of phosphorus metabolic process	23
		GO:0045859~regulation of protein kinase activity	16
		GO:0043549~regulation of kinase activity	16
		GO:0043085~positive regulation of catalytic activity	20
		GO:0044093~positive regulation of molecular function	22
		GO:0043405~regulation of MAP kinase activity	8
		GO:0043406~positive regulation of MAP kinase activity	6
		GO:0000187~activation of MAPK activity	5
		GO:0007243~protein kinase cascade	12
		GO:0000165~MAPKKK cascade	6
	1.31
		GO:0046889~positive regulation of lipid biosynthetic process	4
		GO:0045723~positive regulation of fatty acid biosynthetic process	3
		GO:0045834~positive regulation of lipid metabolic process	5
		GO:0045923~positive regulation of fatty acid metabolic process	3
		GO:0042304~regulation of fatty acid biosynthetic process	3
		GO:0046890~regulation of lipid biosynthetic process	4
		GO:0010565~regulation of cellular ketone metabolic process	4
		GO:0019217~regulation of fatty acid metabolic process	3
		GO:0019216~regulation of lipid metabolic process	5
