# Supplementary material for: RNA-Seq versus oligonucleotide array assessment of dose-dependent TCDD-elicited hepatic gene expression in mice
Source: BMC Genomics. 2015 May 10;16(1):373. doi: 10.1186/s12864-015-1527-z (PMC4456707; doi:10.1186/s12864-015-1527-z)
Supplement: Additional file 4: — DAVID functional enrichment analysis of technology specific DEGs. [file 12864_2015_1527_MOESM4_ESM.xlsx]

## Sheet: Sheet1
Supplementary Table 3. DAVID functional enrichment analysis of DEGs unique to either Agilent microarray or RNA-Seq datasets
Technology	Enrichment Score	GO Category	Number of Hits
Agilent 4x44K Microarray
	5.9
		GO:0005764~lysosome	25
		GO:0005773~vacuole	27
		GO:0000323~lytic vacuole	25
	2.11
		GO:0045184~establishment of protein localization	48
		GO:0008104~protein localization	53
		GO:0015031~protein transport	47
		GO:0034613~cellular protein localization	23
		GO:0070727~cellular macromolecule localization	23
		GO:0046907~intracellular transport	29
		GO:0033365~protein localization in organelle	10
		GO:0006886~intracellular protein transport	19
		GO:0006605~protein targeting	10
	2.04
		GO:0000267~cell fraction	43
		GO:0005792~microsome	16
		GO:0005626~insoluble fraction	36
		GO:0005624~membrane fraction	35
		GO:0042598~vesicular fraction	16
	1.99
		GO:0007264~small GTPase mediated signal transduction	22
		GO:0005525~GTP binding	27
		GO:0019001~guanyl nucleotide binding	27
		GO:0032561~guanyl ribonucleotide binding	27
		GO:0003924~GTPase activity	10
	1.95
		GO:0009611~response to wounding	27
		GO:0006954~inflammatory response	19
		GO:0006952~defense response	29
	1.81
		GO:0006694~steroid biosynthetic process	10
		GO:0016125~sterol metabolic process	10
		GO:0016126~sterol biosynthetic process	6
		GO:0008202~steroid metabolic process	15
		GO:0008299~isoprenoid biosynthetic process	5
		GO:0008203~cholesterol metabolic process	8
		GO:0006720~isoprenoid metabolic process	6
		GO:0006695~cholesterol biosynthetic process	4
	1.79
		GO:0005996~monosaccharide metabolic process	20
		GO:0019318~hexose metabolic process	18
		GO:0006006~glucose metabolic process	15
		GO:0046164~alcohol catabolic process	8
		GO:0019320~hexose catabolic process	7
		GO:0006007~glucose catabolic process	7
		GO:0046365~monosaccharide catabolic process	7
		GO:0006096~glycolysis	6
		GO:0044275~cellular carbohydrate catabolic process	7
		GO:0016052~carbohydrate catabolic process	8
		GO:0006091~generation of precursor metabolites and energy	15
	1.78
		GO:0005543~phospholipid binding	12
		GO:0035091~phosphoinositide binding	9
		GO:0008289~lipid binding	24
	1.69
		GO:0016192~vesicle-mediated transport	32
		GO:0006897~endocytosis	16
		GO:0010324~membrane invagination	16
		GO:0016044~membrane organization	19
	1.57
		GO:0015629~actin cytoskeleton	18
		GO:0003779~actin binding	21
		GO:0008092~cytoskeletal protein binding	25
	1.57
		GO:0030099~myeloid cell differentiation	12
		GO:0002573~myeloid leukocyte differentiation	6
		GO:0030097~hemopoiesis	19
		GO:0048534~hemopoietic or lymphoid organ development	20
		GO:0002520~immune system development	20
		GO:0002521~leukocyte differentiation	10
	1.55
		GO:0048872~homeostasis of number of cells	12
		GO:0048871~multicellular organismal homeostasis	9
		GO:0001894~tissue homeostasis	7
		GO:0048771~tissue remodeling	6
		GO:0048873~homeostasis of number of cells within a tissue	4
		GO:0060249~anatomical structure homeostasis	8
	1.53
		GO:0030334~regulation of cell migration	11
		GO:0051270~regulation of cell motion	12
		GO:0040012~regulation of locomotion	11
		GO:0051272~positive regulation of cell motion	6
		GO:0030336~negative regulation of cell migration	5
		GO:0040013~negative regulation of locomotion	5
		GO:0051271~negative regulation of cell motion	5
		GO:0030335~positive regulation of cell migration	5
		GO:0040017~positive regulation of locomotion	5
	1.53
		GO:0030099~myeloid cell differentiation	12
		GO:0048872~homeostasis of number of cells	12
		GO:0030218~erythrocyte differentiation	5
		GO:0034101~erythrocyte homeostasis	5
	1.52
		GO:0007431~salivary gland development	6
		GO:0048732~gland development	16
		GO:0022612~gland morphogenesis	9
		GO:0035272~exocrine system development	6
		GO:0007435~salivary gland morphogenesis	4
	1.41
		GO:0005770~late endosome	7
		GO:0010008~endosome membrane	5
		GO:0044440~endosomal part	5
	1.4
		GO:0016265~death	34
		GO:0008219~cell death	33
		GO:0006915~apoptosis	28
		GO:0012501~programmed cell death	28
	1.4
		GO:0018130~heterocycle biosynthetic process	7
		GO:0046148~pigment biosynthetic process	5
		GO:0042440~pigment metabolic process	5
	1.37
		GO:0004859~phospholipase inhibitor activity	3
		GO:0055102~lipase inhibitor activity	3
		GO:0005544~calcium-dependent phospholipid binding	3
	1.37
		GO:0045667~regulation of osteoblast differentiation	5
		GO:0030278~regulation of ossification	7
		GO:0045669~positive regulation of osteoblast differentiation	3
	1.34
		GO:0048770~pigment granule	9
		GO:0042470~melanosome	9
		GO:0016023~cytoplasmic membrane-bounded vesicle	26
	1.33
		GO:0001649~osteoblast differentiation	7
		GO:0001503~ossification	10
		GO:0060348~bone development	10
		GO:0001501~skeletal system development	18
Illumina RNA-Seq
	3.66
		GO:0030246~carbohydrate binding	21
		GO:0030247~polysaccharide binding	12
		GO:0001871~pattern binding	12
		GO:0005539~glycosaminoglycan binding	11
		GO:0008201~heparin binding	9
	3.29
		GO:0005578~proteinaceous extracellular matrix	20
		GO:0031012~extracellular matrix	20
		GO:0044421~extracellular region part	35
		GO:0044420~extracellular matrix part	9
	2.54
		GO:0070330~aromatase activity	8
		GO:0016712~oxidoreductase activity, acting on paired donors, with incorporation or reduction of molecular oxygen, reduced flavin or flavoprotein as one donor, and incorporation of one atom of oxygen	8
		GO:0020037~heme binding	12
		GO:0046906~tetrapyrrole binding	12
		GO:0005792~microsome	13
		GO:0042598~vesicular fraction	13
		GO:0009055~electron carrier activity	13
		GO:0005624~membrane fraction	23
		GO:0005626~insoluble fraction	23
		GO:0005506~iron ion binding	16
		GO:0000267~cell fraction	23
		GO:0005783~endoplasmic reticulum	29
		GO:0055114~oxidation reduction	22
	2.33
		GO:0044459~plasma membrane part	59
		GO:0031226~intrinsic to plasma membrane	25
		GO:0005887~integral to plasma membrane	24
	2.14
		GO:0030695~GTPase regulator activity	20
		GO:0060589~nucleoside-triphosphatase regulator activity	20
		GO:0005083~small GTPase regulator activity	14
		GO:0051056~regulation of small GTPase mediated signal transduction	14
		GO:0046578~regulation of Ras protein signal transduction	12
		GO:0005096~GTPase activator activity	12
		GO:0005088~Ras guanyl-nucleotide exchange factor activity	7
		GO:0008047~enzyme activator activity	13
		GO:0005089~Rho guanyl-nucleotide exchange factor activity	6
		GO:0005085~guanyl-nucleotide exchange factor activity	8
		GO:0035023~regulation of Rho protein signal transduction	5
	1.77
		GO:0051056~regulation of small GTPase mediated signal transduction	14
		GO:0046578~regulation of Ras protein signal transduction	12
		GO:0043087~regulation of GTPase activity	7
		GO:0051336~regulation of hydrolase activity	9
		GO:0032318~regulation of Ras GTPase activity	5
	1.75
		GO:0044420~extracellular matrix part	9
		GO:0005201~extracellular matrix structural constituent	5
		GO:0005581~collagen	4
		GO:0005198~structural molecule activity	8
	1.55
		GO:0009611~response to wounding	17
		GO:0006954~inflammatory response	11
		GO:0006952~defense response	16
	1.54
		GO:0015250~water channel activity	3
		GO:0042044~fluid transport	3
		GO:0006833~water transport	3
		GO:0005372~water transporter activity	3
	1.53
		GO:0000279~M phase	15
		GO:0022402~cell cycle process	18
		GO:0000087~M phase of mitotic cell cycle	11
		GO:0022403~cell cycle phase	15
		GO:0051301~cell division	13
		GO:0007049~cell cycle	22
		GO:0000278~mitotic cell cycle	11
		GO:0000280~nuclear division	9
		GO:0007067~mitosis	9
		GO:0048285~organelle fission	9
	1.36
		GO:0008081~phosphoric diester hydrolase activity	7
		GO:0004114~3',5'-cyclic-nucleotide phosphodiesterase activity	3
		GO:0004112~cyclic-nucleotide phosphodiesterase activity	3
	1.34
		GO:0045860~positive regulation of protein kinase activity	8
		GO:0045859~regulation of protein kinase activity	10
		GO:0033674~positive regulation of kinase activity	8
		GO:0043549~regulation of kinase activity	10
		GO:0042325~regulation of phosphorylation	13
		GO:0051347~positive regulation of transferase activity	8
		GO:0051338~regulation of transferase activity	10
		GO:0051174~regulation of phosphorus metabolic process	13
		GO:0019220~regulation of phosphate metabolic process	13
		GO:0043085~positive regulation of catalytic activity	10
		GO:0044093~positive regulation of molecular function	11
