# Supplementary material for: RNA-Seq versus oligonucleotide array assessment of dose-dependent TCDD-elicited hepatic gene expression in mice
Source: BMC Genomics. 2015 May 10;16(1):373. doi: 10.1186/s12864-015-1527-z (PMC4456707; doi:10.1186/s12864-015-1527-z)
Supplement: Additional file 5: — WaferGen SmartChip QRTPCR primer sequences and validation results. [file 12864_2015_1527_MOESM5_ESM.xlsx]

## Sheet: PrimerSequences
Supplementary Table 1. Primer sequences and validation result for genes examined by WaferGen SmartChip Real-Time PCR
Gene Symbol		Category	Entrez GeneID	Forward (5' -> 3')	Reverse (5' -> 3')	Technology Validation
						Microarray	RNA-Seq
Adora1		Microarray Specific	11539	GGACCAATCCATGTTCTGCT	CAGGGACACCTTACCTCCAA	False Positive	True Negative
Aldh1a2		Microarray Specific	19378	AGCCACAGGAGAGCAAGTGT	TGCAAGCTTGTCCAACAGAC	False Positive	True Negative
Apob		Microarray Specific	238055	AGGCTGATGCTGTTTTGAAGA	CTCAGTTTTCAGCCACTGGAG	True Positive	False Negative
Bhmt		Microarray Specific	12116	GGCCAAGAAGGGGATCTTAG	CTGACGAACTGCCTCAGGAT	False Positive	True Negative
Chdh		Microarray Specific	218865	AAACCTCAGGGTCGTTGATG	TGGGGCTTGTAGACAGGAAC	True Positive	False Negative
Chka		Microarray Specific	12660	TAGCTCAGAACCCGCCTAAA	GCCTGGTGACAAATGTGTTG	False Positive	True Negative
Chn1		Microarray Specific	108699	GGAAGAATCAGGACGATGGA	GTTGGTCTTGAACCCTTGGA	False Positive	True Negative
Cyp51		Microarray Specific	13121	AATGATCCACACCCCAGAAA	TCAACCCAGTACAGCACGAG	False Positive	True Negative
Disp2	a	Microarray Specific	214240	CAAGATTCCCAGGGACAGAA	GGTGTCATCTGAGACGCTGA	False Positive	True Negative
Emr1		Microarray Specific	13733	CACATCCAGCCAAAGCAGAAG	GTTTGCCATCCGGTTACAGC	False Positive	True Negative
Fabp4		Microarray Specific	11770	AACACCGAGATTTCCTTCAA	AGTCACGCCTTTCATAACACA	False Positive	True Negative
Gabbr1	a	Microarray Specific	54393	TGTCACCATGATCCTTTCCA	GTGCTTCAGACTGCCATTCA	False Positive	True Negative
Gadd45b		Microarray Specific	17873	CTCCTGGTCACGAACTGTCA	TTGCCTCTGCTCTCTTCACA	False Positive	True Negative
Heatr5a		Microarray Specific	320487	GTTTGGTGAAGGGAAGGACA	GCTTTGAAGCCTTTCCTCCT	False Positive	True Negative
Hmgcs1		Microarray Specific	208715	TTCCAAGCCCTGCTAAGAAA	TCCCAAGACATCCATTCCTC	True Positive	False Negative
Il6		Microarray Specific	16193	CCTCTCTGCAAGAGACTTCCAT	ACAGGTCTGTTGGGAGTGGT	False Positive	True Negative
Lcat		Microarray Specific	16816	GGGGCTCCGTGGGGTGGTTC	CGTGGTTATGCGCTGCTCCTCTTT	True Positive	False Negative
Ldha		Microarray Specific	16828	ATGAGCTTGCCCTTGTTGAC	GCGGTGATAATGACCAGCTT	True Positive	False Negative
Litaf		Microarray Specific	56722	CCATTTCTCCATTTGCTGGT	GGATCCCCTAGGAGTTCGAG	False Positive	True Negative
Lpin1		Microarray Specific	14245	GCTCGTGAATCCTCTTGAACA	CCTGCGTGAAGACACTGACC	True Positive	False Negative
Lpin2		Microarray Specific	64898	CCGTTGAGTCCTGGGTTAAA	GGAGGGACCTCAGATTTTCC	False Positive	True Negative
Mogat2		Microarray Specific	233549	GTGTGGGATTAGGGGGACTT	TCCCTGTTTGTCCTTTGGTC	False Positive	True Negative
Myc		Microarray Specific	17869	ACGAGCACAAGCTCACCTCT	TCCAGCTCCTCCTCGAGTTA	False Positive	True Negative
Mzb1		Microarray Specific	69816	AACCTGCTGCACTTCTGGAT	AAGCACAAAAAGGCTCAGGA	False Positive	True Negative
N4bp1		Microarray Specific	80750	GCCATTTTGCATCATCCTCT	GATCTGGGTGGCTGGAGTAA	False Positive	True Negative
Ppara		Microarray Specific	19013	GGCTATCCAGGACATCAGGA	AATTGCCTGGAACCAATCAG	False Positive	True Negative
Saa1		Microarray Specific	20208	AAAATCAGTGATGGAAGAGAGGC	CCCAGCACAACCTACTGAGC	True Positive	False Negative
Saa2		Microarray Specific	20209	GACACCAGCAGGATGAAGCTA	TGTCTCCATCTTTCCAGCCAG	True Positive	False Negative
Sh3tc2		Microarray Specific	225608	CCTGGGTGTTCCTTCTTCAA	GGAGATTGGTGCTGGAGGTA
Ugp2		Microarray Specific	216558	GCAGATGTTAAGGGTGGGACA	GTGTGCTTTGGGCACTTGAG	True Positive	False Negative
Vldlr		Microarray Specific	22359	TCGGGCTTTGTTTACTGGTC	AGTAGAGGCGGCTTTTGACA	False Positive	True Negative
Wdr11		Microarray Specific	207425	GCCAGGGAGAACTATCACCA	ACATCTTGGATGGGCTTCAC	False Positive	True Negative
Zfp524	a	Microarray Specific	66056	TACAAACGCAAACACCCAGA	GCCAAGTAGGCTCCTTTCCT	False Positive	True Negative
Zfp846		Microarray Specific	244721	GCGGAACCATGTAGGAAGAA	CCTTTCCACATTCCTTGCAT	False Positive	True Negative
Ahr		Negative Control	11622	ACCAGAACTGTGAGGGTTGG	TCTGAGGTGCCTGAACTCCT	True Negative	True Negative
Cav1		Negative Control	12389	AGCATGTCTGGGGGCAAATA	GTGTGCGCGTCATACACTTG	True Negative	True Negative
Cpt1a		Negative Control	12894	AACCCAGTGCCTTAACGATG	TATCCACCCAAAGGCTTCAC	True Negative	True Negative
Dgat1		Negative Control	13350	GCTTCTGCAGTTTGGAGACC	CTCATGGAAGAAGGCTGAGG	True Negative	True Negative
Hmgcr		Negative Control	15357	GCTGGTGAGCTGTCCTTGAT	TCCTCAAGCTGCCTTCTTGG	True Negative	True Negative
Ldlr		Negative Control	16835	AACGAAGCCATTTTCAGTGCC	CAGTGTCGACTTCTCTAGGCT
Mogat1		Negative Control	68393	CTGGTTCTGTTTCCCGTTGT	TGGGTCAAGGCCATCTTAAC	True Negative	True Negative
Cd36		Positive Control	12491	GCTTGCAACTGTCAGCACAT	GCCTTGCTGTAGCCAAGAAC	True Positive	True Positive
Col1a1		Positive Control	12842	GAGCGGAGAGTACTGGATCG	GCTTCTTTTCCTTGGGGTTC	True Positive	True Positive
Cyp1a1		Positive Control	13076	AAGTGCAGATGCGGTCTTCT	AAAGTAGGAGGCAGGCACAA	True Positive	True Positive
Cyp1a2		Positive Control	13077	ATAACAACTCGGCCATCGAC	GCAGCAGGATGGCTAAGAAG	True Positive	True Positive
Dgat2		Positive Control	67800	CCCAGAAAGACATCGACCTG	GCACCTCAGTCTCTGGAAGG	True Positive	True Positive
Fabp5		Positive Control	16592	TGTCATGAACAATGCCACCT	CTGGCAGCTAACTCCTGTCC	False Positive	False Positive
Fasn		Positive Control	14104	ATTGCATCAAGCAAGTGCAG	GAGCCGTCAAACAGGAAGAG	True Positive	True Positive
Gck		Positive Control	103988	CTTTCCAGGCCACAAACATT	TGAGTGTTGAAGCTGCCATC	True Positive	True Positive
H2-Ab1		Positive Control	14961	CAACCACCACAACACTCTGG	ATCTCCAGCATGACCAGGAC	True Positive	True Positive
Mgll		Positive Control	23945	CAAAACGGGCAACTACCCTA	GGGGGAGAAGAGCTATTTGG	True Positive	True Positive
Nqo1		Positive Control	18104	TTTCTGTGGCTTCCAGGTCT	CATCCTTCCAGGATCTGCAT	True Positive	True Positive
Tiparp		Positive Control	99929	TCAGGGCTTCCACACAATTA	ACAACTGGGGTCACTGGTTT	True Positive	True Positive
Xdh		Positive Control	22436	GTCGAGGAGATCGAGAATGC	GGTTGTTTCCACTTCCTCCA	True Positive	True Positive
ActB		Reference Gene	11461	GCTACAGCTTCACCACCACA	TCTCCAGGGAGGAAGAGGAT	NA	NA
B2m		Reference Gene	12010	ATGGGAAGCCGAACATACTG	CAGTCTCAGTGGGGGTGAAT	NA	NA
Gapdh		Reference Gene	14433	GTGGACCTCATGGCCTACAT	TGTGAGGGAGATGCTCAGTG	NA	NA
Hmbs		Reference Gene	15288	ACTGCCCGTAACATTCCAAG	GCCAGAAGTAGGCAGTGGAG	NA	NA
Hprt		Reference Gene	15452	AAGCCTAAGATGAGCGCAAG	TTACTAGGCAGATGGCCACA	NA	NA
Rn18s		Reference Gene	19791	GTAACCCGTTGAACCCCATT	CCATCCAATCGGTAGTAGCG	NA	NA
Rps13		Reference Gene	68052	TTTCCTGTGCCGTTTCCTAC	CACGTCGTCAGACGTCAACT	NA	NA
Apoc1		RNA-Seq Specific	11812	GGGCAGCCATTGAACATATC	TACGTGGATGTCCTTGATGC	False Negative	True Positive
Apol7c	a	RNA-Seq Specific	108956	ATCATGAGCACCCCAGAGAG	CCTCTTCCCTGGACAAATCA	False Negative	True Positive
Arhgap10	a	RNA-Seq Specific	78514	GGTCCAGTTGGGTCAAACAC	GTGGAGTCCATGTGCCTTTT	False Negative	True Positive
Cdh18	a	RNA-Seq Specific	320865	CCACCTATGGGAACAGTGCT	TGGCTTGAATGACCACTGAG	True Negative	False Positive
Cdkn1a1		RNA-Seq Specific	12575	TCTATCACTCCAAGCGCAGA	CACACAGAGTGAGGGCTAAGG	True Negative	False Positive
Ctsl		RNA-Seq Specific	13039	GCCTCAGGTGTTTGAACCAT	TTCCTCATTCGTGCCATACA	False Negative	True Positive
Ecel1	a	RNA-Seq Specific	13599	CACACACTTGGCGAGAACAT	CTGTGCAAAGGCAATGAAGA	False Negative	True Positive
F2rl1		RNA-Seq Specific	14063	GAGTAGGGCTCCGAGTTTCG	CTGTTGTTGCGTCCCGGTG
Fam83a	a	RNA-Seq Specific	239463	GGGGTATTCGTCTGTGTGCT	CTGCCTGACTTGGCACAATA	True Negative	False Positive
Gpnmb		RNA-Seq Specific	93695	ACCACAGATGCCTCAGCTTT	CACACACGCACCATACACAA	False Negative	True Positive
Gpx2	a	RNA-Seq Specific	14776	TCAAACGGCTCCTCAAAGTT	AAGGCAAGGGGACGATATTC	False Negative	True Positive
Hrk	a	RNA-Seq Specific	12123	CCTTGCGATGTGAACTCTGA	GTCCCCTCTACTCCACACCA
Marveld3	a	RNA-Seq Specific	73608	GCAACAATGATGGACTGTGG	TGCTGAAGAGGGCTGAGTTT	False Negative	True Positive
Marveld3_2	a	RNA-Seq Specific	73608	CAGCCAGGAACAACACAGAA	GCACTGAGGGAGCTTAGGAA
Mmp12		RNA-Seq Specific	17381	TCAGTCCCTCTATGGAGCCC	CCCACTGTTGTGACAGCATC	False Negative	True Positive
Nfe2		RNA-Seq Specific	18022	GCATCTTCGGGATGAATCTG	CACGGGGTACCAGAAAGATG	False Negative	True Positive
Nptx1		RNA-Seq Specific	18164	TCAATTCTTCCAGCCAAACC	ATCTTGGCCCTTTCCTCTGT	False Negative	True Positive
Nrg1	a	RNA-Seq Specific	211323	GGGACCAGCCATCTCATAAA	CGTAGTTTTGGCAACGATCA	True Negative	False Positive
Ovol1	a	RNA-Seq Specific	18426	CTCCCCCACGTTACTGATGT	GCCCAGACACGATAAGGAAA	True Negative	False Positive
Parm1	a	RNA-Seq Specific	231440	GGGGATCTTTTGGTTTGGAT	AACCAGGCAAACAAGGATTG	True Negative	False Positive
Pla2g4a		RNA-Seq Specific	18783	CCCTTGATTCTTCGACCTCA	CTTGTTCATTTTCGCCCACT	True Negative	False Positive
Pla2g7		RNA-Seq Specific	27226	CAAGCCCTTAGTGAGGACCA	ATTTTTGCGATGTCCTTTGG	False Negative	True Positive
Pnliprp1		RNA-Seq Specific	18946	CTTTCTGACCCATCGACCAT	ATGCAGTTCACCTCCTCCAC	False Negative	True Positive
Pnpla3		RNA-Seq Specific	116939	GAACCACTGCAAGGTTTGGT	CCTTCAGTGCTGAGGTGTCA	True Negative	False Positive
Rap1gap2	a	RNA-Seq Specific	380711	GGAGTTTCTGCTCACCAAGC	TGCCTAGCATGACCTGAGTG
Rtn4rl2	a	RNA-Seq Specific	269295	TGGCTCTTCTCCAACAACCT	TAGTGACTGCAGCCTCTCCA	True Negative	False Positive
Sapcd2	a	RNA-Seq Specific	72080	GGAGCAGGAGAAGTCTGCAC	GCAGTGTCATGGAGCTGAAG	True Negative	False Positive
Serpine1		RNA-Seq Specific	18787	TCATCAATGACTGGGTGGAA	TGCTGGCCTCTAAGAAAGGA	True Negative	False Positive
Slc5a9		RNA-Seq Specific	230612	ACGTACCTTCCATTTCCTGAGA	CCTATCAGAATTCCATGCTTCC
Sult2a7		RNA-Seq Specific	638251	AGGAATGACCTGGCTTGTTG	GGTCATGAGTCGTGGTCCTT	False Negative	True Positive
Tgfb2		RNA-Seq Specific	21808	CCCCGGAGGTGATTTCCATC	GATGGCATTTTCGGAGGGGA	True Negative	False Positive
Tlr5	a	RNA-Seq Specific	53791	CTGGGGACCCAGTATGCTAA	ACAGCCGAAGTTCCAAGAGA	True Negative	False Positive
Tnc	a	RNA-Seq Specific	21923	AAACATGACCCTGCCAGAAG	GAAGCTCCCACTGGACTCTG
Tnfrsf10b		RNA-Seq Specific	21933	CTGTCAGAAGGGAACTGCAAG	ATCTTCAAAGGTGCCTGGTTT	True Negative	False Positive
Uox		RNA-Seq Specific	22262	ACCTCCCGTCATTCACTCTG	TAGCGCCACTTGCAGTACAC	False Negative	True Positive
a	20 genes with most divergent expression values
